# Supplementary material for: Adam9-deficient retinal pigment epithelium pseudopods maintain photoreceptor outer segment renewal despite subretinal space expansion
Source: J Clin Invest. 2026 Feb 5;136(7):e196705. doi: 10.1172/JCI196705 (PMC13067945; doi:10.1172/JCI196705)
Supplement: Supporting data values [file jci-136-196705-s078.xlsx]

## Sheet: Figure 2B - P30
Distance from ON	WT			Adam9-/-
-2000	173	159	181	202	200	212
-1500	219	204	222	213	205	219
-1000	240	210	214	238	224	200
-500	239	222	237	229	203	201
0	0	0	0	0	0	0
500	247	245	220	213	202	233
1000	235	219	220	226	205	210
1500	230	237	203	208	214	190
2000	185	187	167	181	199	202

## Sheet: Figure 2B - P60
Distance from ON	WT			Adam9-/-
-2000	170	193	161	152	150	166
-1500	157	191	171	185	179	182
-1000	167	211	218	172	178	187
-500	198	218	227	165	181	229
0	0	0	0	0	0	0
500	198	198	215	205	202	181
1000	185	145	214	197	183	186
1500	160	173	171	190	177	201
2000	172	178	166	182	145	150

## Sheet: Figure 2B - P180
Distance from ON	WT			Adam9-/-
-2000	144	150	178	121	132	115
-1500	208	181	189	125	151	127
-1000	180	200	205	123	140	138
-500	186	207	226	117	130	127
0	0	0	0	0	0	0
500	187	214	190	153	158	90
1000	172	194	201	178	159	83
1500	168	176	172	159	145	106
2000	168	143	143	137	119	101

## Sheet: Figure 2B - P365
Distance from ON	WT			Adam9-/-
-2000	146	153	171	91	86	95
-1500	192	182	176	111	65	120
-1000	208	218	198	132	78	122
-500	225	207	195	132	74	140
0	0	0	0	0	0	0
500	246	211	222	102	143	108
1000	205	189	204	113	133	92
1500	158	177	172	98	109	108
2000	164	189	157	97	99	91

## Sheet: Figure 3 - P30
Flash intensity (cd•s/m2)	Adam9-/-																		WT
1e-06	16.5	20.1	11.5	12.4	13	8.27	11.99	8.971	6.786	7.006	4.435	5.602							17.1	14.6	13.9	11.9	15.6	14	2.83	4.466	9.342	9.649	2.901	5.698
5e-06	2.12	13.6	18	13	0.01	0.455	1.567	4.018	5.414	6.107	17.59	15.55							0.334	2.608	17.7	6.84	16.9	23.6	5.083	0.933	7.335	2.909	2.458	3.959
1e-05	3.02	3.41	12.1	13.8	10.2	9.64	31.14	29.98	2.002	3.261	1.759	0.557							0.522	4.313	4.87	2.35	10	10.1	4.07	1.413	3.48	0.448	3.475	3.659
0.0001	14.6	25.9	22.8	24.4	17.5	15.7	2.561	3.397	4.052	3.973	9.518	7.085							5.35	13.2	18.5	12.2	17.5	15.1	19.7	2.191	2.984	2.306	2.524	0.072
0.001	10.4	13.4	13	6.26	1.86	1.49	9.08	3.428	6.555	5.035	22.18	25.13							3.51	9.39	18	17	11.8	12.9	43.35	31.75	18.34	18.74	12.87	13.86
0.01	8.087	16.6	20.6	16.4	23.2	21.7	27.86	26.68	41.56	32.99	8.763	16.71							10.9	24.6	7.04	2.63	31.9	35.3	34.53	28.79	10.72	14.49	23.61	27.37
0.1	59.7	111	70.4	59.4	24.6	37.7	101.8	103.7	141.4	174.2	85.05	115							45.3	47.9	53.4	41.8	19.4	92.5	100.6	68.39	165	207.8	180.2	163.5
1	119	205	165	167	146	170	190	190	257.2	328.8	158	233.1							92.3	131	214	149	125	290	209.6	195.9	291.5	345.7	286.9	274.5
10	221	297	231	209	254	264	311.9	402.7	331.3	446.1	295.1	323.2							144	164	292	196	187	351	307.2	258.4	407.9	414.3	396.5	414.3
100	213	301	329	299	270	266	330.5	443.5	380.5	522.1	353.6	380							217	235	384	226	275	466	363.1	288.9	422.3	445.3	488.1	481.9
500	335	431	276	261	223	309	342.5	440.2	507.3	683.1	453.3	458.5							280	324	455	309	369	555	396.1	307.2	507.8	529.5	584.3	568.6
1e-06	11.42	8.34	16.84	11.96	8.944	8.161	3.855	3.443	6.782	7.183	5.052	8.406							5.492	9.01	31.25	20.7	17.31	17	17.39	17.85	31.96	32.67	4.846	8.178
5e-06	23.54	30.78	13.2	6.377	28.96	25.84	8.11	5.48	13.33	15.6	23.11	19.38							12.66	16.6	28.86	20.72	22.07	25.85	24.45	22.6	19.43	14.7	22.17	16.33
1e-05	33.71	47.88	8.537	7.904	28.33	28.92	21.29	22.56	25.77	19.95	12.17	13.76							45.38	44.42	28.77	25.75	18.16	35.09	7.833	20.22	22.95	21.93	20.18	19.41
0.0001	33.63	61.94	36.13	37.53	64.38	49.5	53.24	45.24	94.77	112.3	89.81	99.37							52.55	30.54	78.05	47.07	37.76	97.24	83.94	62.48	129.9	155.9	168.2	139.7
0.001	107.4	186.1	161.6	150.5	136.9	122.1	247.4	245.1	293.1	335.6	229.2	287.8							192.8	110.4	179.5	111.7	111.5	266.9	218.3	152.1	316.5	354.2	396.3	370.4
0.01	208.5	337.9	282.1	264.7	311.5	274.9	439.1	484.4	499.5	584.9	463.3	498.8							268.9	113.2	415.1	236.6	245.2	503	347.6	314.9	485.8	527.3	580.7	561.2
0.1	308.3	399.3	380.4	322.4	319.8	304.7	534.3	664.2	518.4	652.7	569.5	577.3							274.6	111.6	544.5	291.1	334.4	614.1	466.7	379	601.6	672.3	714.1	683.3
1	376.7	499.1	483.9	454.5	398.5	417.9	609.8	740.9	621.7	770.2	604.9	654.7							324.8	134.7	627.8	370.2	388.4	746.9	548.9	459	692.6	776.6	795.4	761.3
10	462.1	612.6	521.8	492.1	518.4	555.6	680.6	902.3	783.7	1011	781.7	790.4							379.5	139.8	705	408.8	469.2	861.7	742	632.7	949.1	1012	974.6	987.1
100	459.2	618	693.6	636	703.7	715.8	824.3	1099	837.7	1101	902	897.9							437	186.9	905.9	539.8	591.6	1036	768.3	599	985.8	1032	1234	1157
500	690	840.9	732.8	695.8	615.7	743.1	914.4	1192	1101	1430	968.3	916							477.6	249.3	1092	682.3	744.3	1137	861.8	692.8	1136	1187	1412	1306

## Sheet: Figure 3 - P60
Flash intensity (cd•s/m2)	Adam9-/-																		WT
1e-06	17.1	12.9	19.7	17.4	10.87	6.834	0.023	0.325	14.99	7.076	24.39	23.64							10.8	17	0.551	0.9	2.844	0.939	2.6	6.137	0.874	3.398	5.659	11.2
5e-06	15.1	6.75	17.4	16.7	15.5	14.2	9.844	7.467	8.995	19.8	7.667	5.494							11.8	14.7	6.55	7.94	2.377	2.661	6.071	12.91	2.565	9.558	7.649	7.718
1e-05	18.9	7.25	12.7	13.5	1.016	5.11	9.381	9.261	11.52	11.58	0.229	0.738							12.14	8.031	17.4	16.6	3.18	3.04	16.34	12.94	16.63	21.49	8.241	3.277
0.0001	17.7	10.7	10.1	13	12.7	13.1	2.595	6.38	5.685	3.771	10.43	12.64							9.578	0.12	5.42	2.29	15.45	15.25	4.913	4.019	28.26	23.58	4.778	8.153
0.001	12.9	2	7.77	4.3	21.2	13.9	14.56	10.25	18.32	26.51	28.8	21.43							10.9	14	18.3	16.7	9.3	6	5.525	40.87	0.288	4.618	5.056	2.852
0.01	2.623	4.593	21.4	13.7	14	11.7	11.95	11.71	34.29	34.69	15.72	24.13							3.08	1.22	20.3	24.3	1.537	3.267	41.77	23.5	57.55	51.76	44.84	49.83
0.1	56.5	28.9	55	46.2	86.9	42.9	134.1	177.6	180.6	217.6	61.14	175.7							69.6	31.2	62.1	90.7	19.7	29.1	154.9	104.5	174.7	146.4	178.1	198.4
1	191	100	181	161	146	80.5	226.8	290.1	287.2	331.5	132.1	297							127	58.1	212	297	91.7	134	329	259.1	286.4	266.8	291.5	303.7
10	268	148	350	318	225	148	307.8	396.1	380.6	447.9	250.1	434.1							207	141	288	382	217	267	361.3	386.2	398.2	367.9	423	396.8
100	402	199	376	372	240	171	311.1	401.5	434.8	512.6	272.9	401.3							191	108	424	527	232	311	468	443.8	398.8	372.4	486.2	484
500	480	270	470	450	248	173	409.6	508.7	482.3	541.7	385.3	553.8							308	188	522	602	224	313	535.7	539.1	507.9	489.7	564.6	581.6
1e-06	14.08	8.676	31.13	24.97	15.52	10.94	17.5	18.72	13.17	22.89	23.92	16.96							38.41	46.04	10.25	13.46	7.764	11.27	16.97	27.05	19.85	18.33	10.25	20.32
5e-06	39.97	31.76	33.57	25.42	2.686	2.988	29.28	24.12	2.663	6.861	26.65	24.03							1.339	4.012	39.83	38.53	14.88	14.61	10.17	25.1	12.77	17.12	5.225	4.79
1e-05	26.3	10.12	32.62	29.29	16.88	19.86	7.675	6.893	21.12	22.54	7.168	6.245							17.93	14.35	10.26	17.85	9.159	8.887	17.29	12.27	4.177	2.983	37.29	41.91
0.0001	60.77	29.11	71.14	57.89	42.25	34.16	82.52	116.9	131.1	134	79.07	160.8							72.02	59.77	63.81	81.08	40.04	46.19	138.5	104.6	140.1	112.5	135.6	124.7
0.001	224	112.3	248.4	211.1	192.2	108.7	253.5	337.9	369.4	384.3	186.4	367.5							127.4	69.89	214.4	288.9	114.6	123.5	344.1	345.5	365.1	305.8	401.6	380.8
0.01	398.3	160.5	466.7	403.9	299.8	200.5	438.2	540.8	603.1	594.9	367.5	538							277.8	160.5	443	569.6	210.9	278.1	561.8	560	513.3	465.3	624.7	594
0.1	444.7	172.4	578.9	507.2	397.9	275.3	479.1	508	636	631.3	422.1	567.5							429.7	280.7	517.5	607.7	300.3	412	581.2	615.8	570.7	502.6	720.5	679.1
1	499.8	222	682.4	603.1	403.2	266.7	541.6	642.6	776.7	787.8	452	707.7							397.4	219.1	622.5	737.3	372.7	524.4	695.5	677.9	662.6	610.1	851.2	793.3
10	703.4	360.9	809.6	716.2	493.6	339.9	753.7	847.1	887.7	919.6	586.6	957							482.4	301	748.8	896.4	420.4	569.9	772	821.6	797.6	709.8	1029	966.1
100	845.1	392.9	1053	972.6	617.5	441.2	800.8	907.4	990	1055	680.3	924.4							548.4	351	861.1	1016	500.7	679.7	981.3	938.4	845.2	791.6	1128	1064
500	964.3	500.4	1007	933.6	576.1	408.6	855.4	1048	1146	1187	818	1080							628.6	396.7	1041	1113	604	806.7	1183	1202	934.4	922.3	1289	1246

## Sheet: Figure 3 - P180
Flash intensity (cd•s/m2)	Adam9-/-																		WT
1e-06	10.6	8.694	1.94	2.43	6.26	13.2	4.516	13.35	7.943	11.82	1.379	1.443							9.96	10.8	20	36.3	7.884	6.317	13.74	15.57	1.69	5.699	9.925	15.78
5e-06	9.05	9.7	3.62	5.98	7.42	5.81	6.397	5.718	1.125	7.93	4.272	2.965							2.19	2.439	1.037	2.06	13.8	21.9	6.719	7.564	0.642	1.613	8.771	9.714
1e-05	17.2	18.3	1.02	7.46	2.956	0.272	5.092	0.596	21.14	14.06	9.546	3.688							0.639	0.9	13	14.3	3.69	6.97	10.83	8.914	2.757	1.835	11.78	12.31
0.0001	0.49	1.836	4.44	16.3	12.09	2.377	7.368	13.67	21.29	26.86	3.786	8.79							6.92	6.79	15.4	14.8	9.58	0.96	11	16.7	8.938	10.2	17.72	19.14
0.001	12.3	12.1	9.034	4.18	17.9	17.5	37.56	58.86	8.008	12.88	23.16	12.94							31.3	29.1	18.1	24.3	2.562	8.489	11.64	6.49	11.94	11.02	31.95	35.73
0.01	10.8	12	14.5	36.5	22.8	20.5	34.55	56.02	25.92	24.24	6.162	19.59							5.083	1.815	15.9	23.3	15.2	42.3	8.336	23.52	24.86	32.7	25	34.84
0.1	33.8	26.9	30.7	47.9	32.4	25.9	45.4	45.96	63.62	78.13	68.9	61.23							50.9	58.7	34.6	37.3	33.8	49.2	94.4	158.5	32.84	49.18	77.51	126.7
1	126	83.2	73.8	101	18.9	26.5	112.9	99.59	93.43	106.9	110	109.4							132	160	109	106	89.2	84	186.5	270.3	128.6	172.2	171.8	238.1
10	194	97.2	109	141	105	86.8	147.3	126.2	209.5	215.9	188.5	178.1							186	204	171	152	170	117	291.6	343.3	199.8	210.5	249.3	303.4
100	226	135	116	189	96.8	74.2	139	120.9	203.3	200.7	204.8	184							205	242	197	167	163	120	365.3	417.2	235.7	244	226.5	293.3
500	296	186	180	200	134	125	219.5	285.9	176.4	196.6	293.3	254.4							255	301	238	219	238	180	376.2	452.4	268.5	327.6	341.1	416.8
1e-06	24.3	15.27	4.415	19.91	5.98	13.97	7.006	25.05	4.108	8.029	3.871	5.937							7.851	7.281	21.74	8.483	3.792	6.582	13.64	15.44	30.09	23.98	33.87	39.73
5e-06	13.84	9.189	24.95	21.83	17.09	14.46	10.48	22.46	8.423	15.46	11.14	13.41							9.155	10.1	13.61	15.16	16.21	32.05	12.7	18.89	24.38	22.07	6.601	11.59
1e-05	31.98	33.16	19.57	39.71	15.73	8.41	16.98	32.94	31.19	22.32	38.24	19.38							21.72	24.66	13.26	17.96	14.94	22.69	8.428	13.29	3.303	7.624	17.27	19.73
0.0001	46.38	33.78	33.73	59.2	16.56	19.56	108.3	110	38.27	52.04	59.3	61.93							47.46	58.11	60.2	65.42	48.66	61.21	55.15	88.98	67.33	71.14	73.5	99.3
0.001	129.5	76.15	77.4	113.2	55.88	49.25	140.2	149.9	137.5	167.3	182.8	162							101.1	136.7	101.3	100.5	85.09	108	214.7	304.8	179.4	187	191.9	259.3
0.01	240.4	132.7	168.6	196.1	144.1	114.8	258.2	297.2	254.3	262.3	343.5	267.4							233.6	273.1	196	188.6	195.6	189.5	348.7	424.6	299.6	328.6	303.8	337.3
0.1	304.9	164.5	177.5	219.6	201.3	158.2	322.4	370.1	347.9	323.9	404.3	281							292.1	309	249.8	213.8	267.8	194.2	456.1	468.9	364.9	337.9	380.7	372.5
1	333.3	167.4	232.9	293.9	252	180.6	345.9	347.8	387.3	359.5	446.5	340.7							322.4	370.1	322	264.8	327.4	243.3	492.3	536	411.9	410.9	437.4	454.4
10	450.1	234	232.6	371.1	268.4	207.7	441.7	486.3	515.2	488.9	591.4	446							401.2	454.9	393.1	333.4	427	351.2	582.5	629.8	453.2	464.1	462.2	499.6
100	562.1	330.8	363.4	491.1	345.8	274.6	480.2	446.5	552.9	544.4	682.9	554.8							422.9	486.4	486.2	386.5	462.2	386.5	652.7	709	473	470.5	530.8	592.4
500	612.5	345.1	337.2	428.4	304.6	248.8	540.8	611.5	555.4	551.5	741.9	560.7							508	592.9	464.7	400	499.9	437.5	778.6	848.3	634.3	686	647.6	707.8

## Sheet: Figure 3 - P365
Flash intensity (cd•s/m2)	Adam9-/-																		WT
1e-06	22.8	26.2	8.1	9.18	0.163	3.8	15	16.1	9.26	0.71	8.836	6.786	7.186	9.222					0.19	2.587	7.16	9.44	12.7	9.36	9.18	8.89	19.6	27.7	0.08	1.03	2.59	3.44	10.37	10.28	4.389	8.032
5e-06	8.02	7.77	6.08	0.94	3.59	5.82	3.24	2.12	12.6	13.4	16.69	23.39	7.906	11.11					13.4	7.56	7.44	6.57	7.99	13.1	10.9	7.6	4.31	5.053	9.65	10.6	1.495	2.44	10.2	10.35	1.157	2.572
1e-05	3.66	0.14	5.31	0.232	2.11	7.98	11.3	9.72	5.91	5.7	10.06	11.11	0.321	2.446					1.08	5.168	2.86	2.36	27	15.2	0.214	0.6	10.7	13	6.9	3.11	14.1	14.4	7.136	5.084	14.75	17.75
0.0001	8.42	5.86	12.3	7.55	7.88	4.19	11.2	7.25	4.173	0.335	11.01	10.61	12.43	15.24					10.6	4.72	11.33	10.72	15.6	5.42	3.24	5.88	10.2	7.21	13.5	8.94	7.61	3.7	10.26	8.052	8.543	10.08
0.001	0.27	8.328	0.1	1.67	6.472	8.03	28.7	20.5	2.38	8	6.039	5.421	3.971	2.139					5.44	0.55	15.8	15.4	1.66	2.241	7.75	8.88	2.13	9.76	17.6	16.5	12.1	4.83	29.94	33.98	27.63	29.9
0.01	7.3	6.45	5.75	0.57	9.92	16.8	12.8	17.9	18	26.7	0.122	7.265	4.603	9.811					21.5	7.69	11.2	14.4	3.444	2.505	25.6	37	29.2	26.3	17.3	15.9	51.4	48.3	11.19	25.58	8.855	0.447
0.1	44.9	59.4	10.4	14.1	15.4	19.8	41	45.5	27.4	4.63	4.027	7.33	42.16	48.49					79.2	82	31.7	50.3	39.6	45.6	75.3	106	62.1	76.4	86.6	104	132	130	25.51	112.2	85.37	137.2
1	87.3	127	64.7	41.6	51.9	63.3	85.2	77.5	78.4	36.1	8.01	6.126	54.43	56.77					167	199	82	92.6	95.7	135	90.3	139	148	153	117	151	216	202	61.11	160.9	135	197
10	107	131	120	79.9	129	119	90.2	69.2	108	52	45.21	54.38	131.1	112.6					205	236	120	135	140	184	122	157	209	185	177	198	194	200	114.6	210.2	182	249.9
100	105	145	67.3	77.4	111	75.3	98.2	79.1	102	40.3	22.71	18.09	101.1	86.82					245	279	151	168	122	184	164	223	243	208	238	269	272	266	166.9	261.3	267.6	333.1
500	122	189	81.8	83.2	154	102	99.4	84.4	132	74.2	8.762	16.08	96.08	89.06					322	365	172	215	216	294	196	232	263	277	255	330	335	327	153.1	293.5	309.8	398.2
1e-06	19.15	22.8	12.38	9.828	10.23	11.48	9.908	10.54	5.492	9.01	2.999	7.464	16.87	22.45					15.06	11.56	13.9	15.16	17.84	12.44	24.04	28.26	28.73	23.57	18.1	22.07	18.84	23.32	14.56	11.76	33.31	40.76
5e-06	34.72	29.5	24.95	22.65	7.421	4.304	5.767	5.518	12.66	16.6	11.21	22.98	21.92	23.91					26.28	17.43	17.99	15.76	6.271	12.15	13.12	13.23	30.79	27.34	27.66	23.95	9.443	9.853	21.78	21.3	6.493	8.097
1e-05	11.86	8.864	16.67	21.24	10.92	25.74	20.65	17.87	45.38	44.42	15.37	13.32	10.23	12.46					27.25	16.95	1.792	0.975	44.8	34.45	12.79	12.31	49.17	52.06	10.87	9.178	27.17	29.22	10.9	15.99	17.25	27.5
0.0001	28.63	34.97	28.81	13.29	13.09	40.06	28.32	23.95	52.55	30.54	9.559	14.04	13.85	22.97					47.49	46.4	32.02	37.53	33.77	52.83	42.71	63.23	71.82	74.49	51.63	65.92	93.15	82.8	25.57	67.37	64.21	103.7
0.001	101.5	133.5	84.07	52.81	99.42	88.84	100.2	80	192.8	110.4	27.15	35.06	114.5	114.4					148.7	164.1	85.92	91.82	54.79	101.1	129	167.7	148.9	139.9	120.8	151.4	208.3	218.1	55.46	143.2	172.5	245.4
0.01	201.7	250.7	139.1	142.1	184.3	171.5	157.9	126.3	268.9	113.2	96.83	94.17	189.8	165.9					296.2	317.2	152.2	169.1	106.2	218.7	161.4	209.2	231.9	209.7	175	214.9	305.6	319.7	130.6	231.6	240	310.7
0.1	256	277.2	228.9	202.9	205.2	200.8	173.8	124.3	274.6	111.6	116.3	100.8	258.7	197.9					330.2	333.1	156.3	172.8	133.2	141.5	227.4	277.5	260.6	226.7	215.9	263.4	340.5	371.7	154.3	243.8	278.9	360.8
1	268.7	326.6	226.7	186.8	234.2	228.8	227.1	147.7	324.8	134.7	66.27	56.11	253.5	203.7					392.6	424.4	195.8	211.4	201.9	260.6	235	290.3	285.9	282.5	244.2	285.9	375.3	393.7	179.5	316.8	322	414.5
10	389.2	458.8	301.8	223.6	337	280.4	297.2	219	379.5	139.8	188.7	155.7	360.6	288.7					454.2	484.7	259.9	270.3	248	370.8	225.3	286.3	297.5	307.8	272.9	359.1	459.9	474.1	218.2	378.7	402.4	521.7
100	411.6	504.9	351.1	302.6	374.8	337.9	330.3	215.3	437	186.9	162.5	134.7	364.4	296.4					528.1	548.4	289.2	341.7	347.7	474.8	326.8	405.3	420.6	406.9	367.6	454	565.5	566.6	278.5	467	458.7	596.6
500	400.2	524.9	370.2	337.5	402.7	320.3	377.9	313	477.6	249.3	112.6	90.45	406.4	337.3					567.7	604.4	380	457.2	378.5	564.6	346.8	397.6	406.2	410.1	416.2	507.9	602.4	627.6	282.7	505.9	576.1	755.5

## Sheet: Figure 5B - P30 Distance 
WT			Adam9-/-
1	2	3	1	2	3
11.336	10.535	11.823	11.518	6.229	12.069
10.271	13.334	9.667	6.812	8.52	5.506
11.267	9.428	12.968	9.505	6.846	6.945
10.657	9.748	14.105	11.277	8.613	9.209
12.992	11.493	11.321	12.172	12.152	10.121
11.777	10.626	9.34	10.949	13.378	8.328
7.426	12.641	9.049	6.094	10.38	10.356
12.796	12.876	13.542	7.896	9.195	7.964
12.72	12.186	11.37	12.148	9.651	12.569
13.93	7.901	13.767	8.39	9.706	7.546
11.819	12.55	9.793	9.402	12.488	10.254
14.204	7.347	11.213	10.224	10.309	9.969
8.005	12.254	13.014	12.615	9.686	11.662
11.12	6.878	10.844	10.162	12.647
9.467	11.358	12.584	12.162	8.979
8.79	12.184	12.848	15.088	10.15
13.851	10.503	13.777	9.291	11.948
13.304	11.208	13.679	10.349	8.191
10.719	11.295	14.128	11.753	9.335
8.949	8.227	13.143	12.979	11.691
10.348	11.487	13.571	8.849	13.067
12.31	11.655	11.809	11.476	11.071
12.799	9.526	13.276	13.628	11.469
13.533	11.745	9.682	11.862	8.85
10.558	9.13	14.58	8.751	9.888

## Sheet: Figure 5B - P180 Distance
WT			Adam9-/-
1	2	3	1	2	3
10.892	10.381	10.668	9.762	7.25	6.178
11.1	10.011	9.15	9.455	7.42	3.988
11.502	9.948	10.887	7.377	5.686	5.143
8.836	11.83	9.859	8.931	9.014	6.312
10.274	9.69	9.713	9.09	7.989	6.821
9.233	9.572	10.084	5.55	8.039	4.235
11.909	10.281	11.95	7.438	5.977	4.607
9.072	10.337	9.757	5.921	8.701	5.693
9.595	9.108	9.954	8.437	3.958	4.583
9.246	9.039	8.821	8.281	8.371	6.903
9.22	10.153	12.581	5.749	6.406	5.55
11.612	9.788	9.977	7.706	7.3	4.331
10.097	9.853	9.244	6	6.122	5.013
10.996	9.152	11.457	6.87	6.081	8.831
10.201	12.094	10.21	5.617	5.677	7.859
9.159	11.043	9.185	5.405	7.587	7.143
10.473	10.824	9.183	9.156	4.236	4.92
9.905	10.5	9.555	6.81	8.427	6.363
7.933	12.272	9.01	7.22	4.537	5.571
10.011	9.788	9.63	5.321	7.96	4.418
9.919	10.289	9.003	8.37	5.748	3.91
10.21	10.92	10.645	5.436	9.579	3.625
10.774	8.554	11.315	4.933	4.499
11.46	10.922	10.9	7.32
12.836	9.711	10.836	7.742

[truncated: 14 more sheets: Figure 5B - P30 Length, Figure 5B - P180 Length, Figure 6B - P30 Phagosome Num, Figure 6B - P180 Phagosome Num, Figure 6B - P30 Phagosome Size, Figure 6B - P180 Phagosome Size, Figure 6D, Figure 8D, Figure 9C, Figure 9E, Figure 9F, Figure 9G, Supplemental Figure 2, Table 1]
